# Supplementary material for: Activation of the JNK/COX-2/HIF-1α axis promotes M1 macrophage via glycolytic shift in HIV-1 infection
Source: Life Sci Alliance. 2023 Oct 5;6(12):e202302148. doi: 10.26508/lsa.202302148 (PMC10556724; doi:10.26508/lsa.202302148)
Supplement: Supplementary file 1 [file LSA-2023-02148_TableS1.xlsx]

## Sheet: Table S2
Table S1. GSEA of MAPK signaling pathway
NAME	PROBE	GENE SYMBOL	RANK IN GENE LIST	RANK METRIC SCORE	RUNNING ES	CORE ENRICHMENT
row_0	ENSG00000254013	MAP2K1P1	11	2.5875	0.0190887	Yes
row_1	ENSG00000108984	MAP2K6	52	1.9933	0.0332569	Yes
row_2	ENSG00000123358	NR4A1	190	1.45723	0.0417796	Yes
row_3	ENSG00000230216	HSPB1P2	216	1.40723	0.0518372	Yes
row_4	ENSG00000113721	PDGFRB	273	1.30304	0.0605907	Yes
row_5	ENSG00000238241	CCR12P	315	1.24536	0.06917	Yes
row_6	ENSG00000124882	EREG	355	1.20377	0.0774734	Yes
row_7	ENSG00000142627	EPHA2	372	1.18662	0.0860409	Yes
row_8	ENSG00000068831	RASGRP2	428	1.14732	0.0936513	Yes
row_9	ENSG00000115008	IL1A	454	1.12822	0.10163	Yes
row_10	ENSG00000130522	JUND	474	1.111	0.109584	Yes
row_11	ENSG00000150630	VEGFC	533	1.06924	0.116561	Yes
row_12	ENSG00000102755	FLT1	544	1.06142	0.124298	Yes
row_13	ENSG00000133818	RRAS2	571	1.04796	0.131662	Yes
row_14	ENSG00000112715	VEGFA	579	1.04322	0.139315	Yes
row_15	ENSG00000228218	ATF4P3	620	1.02373	0.14626	Yes
row_16	ENSG00000225434	LINC01504	649	1.00861	0.153297	Yes
row_17	ENSG00000267278	MAP3K14-AS1	684	0.994996	0.16013	Yes
row_18	ENSG00000261864	AC130462.1	691	0.992535	0.167422	Yes
row_19	ENSG00000120875	DUSP4	696	0.990129	0.17473	Yes
row_20	ENSG00000151062	CACNA2D4	806	0.951378	0.179961	Yes
row_21	ENSG00000077782	FGFR1	860	0.934418	0.18602	Yes
row_22	ENSG00000140285	FGF7	868	0.932054	0.192844	Yes
row_23	ENSG00000170458	CD14	945	0.90768	0.198312	Yes
row_24	ENSG00000246740	PLA2G4E-AS1	991	0.895443	0.204216	Yes
row_25	ENSG00000198400	NTRK1	1025	0.88561	0.210251	Yes
row_26	ENSG00000099875	MKNK2	1190	0.843624	0.213743	Yes
row_27	novel.698	-	1208	0.840588	0.219716	Yes
row_28	ENSG00000168970	JMJD7-PLA2G4B	1274	0.823575	0.224744	Yes
row_29	ENSG00000107831	FGF8	1428	0.787368	0.228004	Yes
row_30	ENSG00000075429	CACNG5	1465	0.779689	0.233199	Yes
row_31	ENSG00000105329	TGFB1	1480	0.777106	0.23875	Yes
row_32	ENSG00000006062	MAP3K14	1492	0.773841	0.244328	Yes
row_33	ENSG00000244161	FLNB-AS1	1517	0.770002	0.249655	Yes
row_34	ENSG00000249906	AC006487.1	1546	0.764599	0.254874	Yes
row_35	ENSG00000126458	RRAS	1565	0.761608	0.260241	Yes
row_36	ENSG00000128272	ATF4	1599	0.754533	0.2653	Yes
row_37	ENSG00000157388	CACNA1D	1720	0.730197	0.268696	Yes
row_38	ENSG00000169032	MAP2K1	1819	0.713988	0.272346	Yes
row_39	ENSG00000100311	PDGFB	1847	0.70911	0.277169	Yes
row_40	ENSG00000146535	GNA12	1882	0.702101	0.28182	Yes
row_41	ENSG00000171105	INSR	1931	0.692893	0.286165	Yes
row_42	ENSG00000164086	DUSP7	2028	0.6787	0.289586	Yes
row_43	ENSG00000101280	ANGPT4	2053	0.674969	0.294206	Yes
row_44	ENSG00000262185	AC005736.1	2164	0.659604	0.297246	Yes
row_45	ENSG00000169750	RAC3	2192	0.655034	0.301666	Yes
row_46	ENSG00000067191	CACNB1	2246	0.649246	0.3056	Yes
row_47	ENSG00000197461	PDGFA	2342	0.635422	0.308716	Yes
row_48	ENSG00000237705	AC008937.2	2354	0.633659	0.313249	Yes
row_49	ENSG00000099942	CRKL	2363	0.632299	0.317823	Yes
row_50	ENSG00000109321	AREG	2368	0.631307	0.322458	Yes
row_51	ENSG00000102882	MAPK3	2494	0.611922	0.324888	Yes
row_52	ENSG00000184371	CSF1	2541	0.605426	0.328614	Yes
row_53	ENSG00000071242	RPS6KA2	2674	0.588683	0.330752	Yes
row_54	ENSG00000072062	PRKACA	2737	0.583264	0.334041	Yes
row_55	ENSG00000142733	MAP3K6	2776	0.579047	0.337708	Yes
row_56	ENSG00000138166	DUSP5	2829	0.573112	0.341091	Yes
row_57	ENSG00000134853	PDGFRA	2923	0.564047	0.34371	Yes
row_58	ENSG00000106211	HSPB1	3091	0.545276	0.344928	Yes
row_59	ENSG00000112658	SRF	3173	0.537088	0.347549	Yes
row_60	ENSG00000249936	RAC1P2	3221	0.533228	0.350721	Yes
row_61	ENSG00000237161	AC068446.1	3239	0.531132	0.354388	Yes
row_62	ENSG00000153956	CACNA2D1	3240	0.531131	0.358345	Yes
row_63	ENSG00000182578	CSF1R	3381	0.518528	0.359824	Yes
row_64	ENSG00000125538	IL1B	3486	0.508892	0.361843	Yes
row_65	ENSG00000185386	MAPK11	3559	0.503747	0.36437	Yes
row_66	ENSG00000102678	FGF9	3659	0.496929	0.366386	Yes
row_67	ENSG00000160867	FGFR4	3729	0.491885	0.368875	Yes
row_68	ENSG00000055208	TAB2	3769	0.48925	0.371856	Yes
row_69	ENSG00000136068	FLNB	3844	0.482323	0.374188	Yes
row_70	ENSG00000007402	CACNA2D2	3988	0.470071	0.375255	Yes
row_71	ENSG00000163513	TGFBR2	4126	0.462162	0.376365	Yes
row_72	ENSG00000128340	RAC2	4173	0.458664	0.378998	Yes
row_73	ENSG00000236345	AL354719.2	4193	0.457375	0.382082	Yes
row_74	ENSG00000128591	FLNC	4205	0.456653	0.385296	Yes
row_75	novel.359	-	4210	0.456202	0.388627	Yes
row_76	ENSG00000215097	DUSP8P3	4267	0.452451	0.391044	Yes
row_77	ENSG00000274021	AC024909.2	4336	0.449086	0.393231	Yes
row_78	ENSG00000138685	FGF2	4392	0.445961	0.395617	Yes
row_79	ENSG00000138814	PPP3CA	4411	0.445035	0.398625	Yes
row_80	ENSG00000081248	CACNA1S	4427	0.444277	0.40168	Yes
row_81	ENSG00000138834	MAPK8IP3	4472	0.441746	0.404221	Yes
row_82	ENSG00000162302	RPS6KA4	4497	0.44049	0.407094	Yes
row_83	ENSG00000158050	DUSP2	4532	0.438328	0.40978	Yes
row_84	ENSG00000143590	EFNA3	4568	0.435663	0.41243	Yes
row_85	ENSG00000011566	MAP4K3	4646	0.430737	0.414327	Yes
row_86	ENSG00000188089	PLA2G4E	4744	0.423968	0.415834	Yes
row_87	ENSG00000120910	PPP3CC	4770	0.422228	0.418553	Yes
row_88	ENSG00000138675	FGF5	4875	0.415507	0.419878	Yes
row_89	ENSG00000085511	MAP3K4	5192	0.395139	0.417439	Yes
row_90	ENSG00000173511	VEGFB	5199	0.394801	0.420278	Yes
row_91	ENSG00000071054	MAP4K4	5254	0.39133	0.422274	Yes
row_92	ENSG00000174775	HRAS	5286	0.389431	0.424647	Yes
row_93	ENSG00000177885	GRB2	5470	0.377235	0.424341	Yes
row_94	ENSG00000173327	MAP3K11	5571	0.371298	0.425404	Yes
row_95	ENSG00000256356	HSPA8P5	5578	0.371	0.428065	Yes
row_96	ENSG00000099860	GADD45B	5598	0.369978	0.430498	Yes
row_97	ENSG00000090554	FLT3LG	5798	0.359589	0.429787	Yes
row_98	ENSG00000237026	AC104073.2	5812	0.358755	0.432239	Yes
row_99	ENSG00000227449	FGF7P6	5838	0.35783	0.434479	Yes
row_100	ENSG00000197442	MAP3K5	5961	0.351874	0.435022	Yes
row_101	ENSG00000100784	RPS6KA5	6086	0.344893	0.43548	Yes
row_102	ENSG00000146648	EGFR	6237	0.33678	0.435434	Yes
row_103	ENSG00000100030	MAPK1	6287	0.333684	0.437085	Yes
row_104	ENSG00000140443	IGF1R	6317	0.33211	0.439065	Yes
row_105	ENSG00000109756	RAPGEF2	6467	0.325549	0.438953	Yes
row_106	ENSG00000275672	AC025580.3	6475	0.325151	0.441256	Yes
row_107	ENSG00000037280	FLT4	6552	0.320785	0.442351	Yes
row_108	ENSG00000100485	SOS2	6636	0.319122	0.443315	Yes
row_109	ENSG00000104856	RELB	6644	0.318499	0.445569	Yes
row_110	ENSG00000167193	CRK	6647	0.318245	0.447906	Yes
row_111	ENSG00000105221	AKT2	6756	0.313746	0.448403	Yes
row_112	ENSG00000072736	NFATC3	6829	0.311743	0.4495	Yes
row_113	ENSG00000067182	TNFRSF1A	6966	0.304197	0.44945	Yes
row_114	ENSG00000126934	MAP2K2	7044	0.300565	0.450377	Yes
row_115	ENSG00000102871	TRADD	7198	0.293576	0.449959	Yes
row_116	ENSG00000104365	IKBKB	7221	0.292299	0.451761	Yes
row_117	ENSG00000158815	FGF17	7310	0.287209	0.452402	Yes
row_118	ENSG00000171777	RASGRP4	7357	0.28511	0.453743	Yes
row_119	ENSG00000142208	AKT1	7414	0.281974	0.45489	Yes
row_120	ENSG00000068078	FGFR3	7437	0.280776	0.456607	Yes
row_121	ENSG00000271414	AC093107.2	7486	0.278296	0.457862	Yes
row_122	ENSG00000076984	MAP2K7	7515	0.277136	0.45945	Yes
row_123	ENSG00000196712	NF1	7701	0.270186	0.458312	Yes
row_124	ENSG00000173039	RELA	7799	0.265228	0.458636	Yes
row_125	ENSG00000166501	PRKCB	7982	0.256496	0.457447	Yes
row_126	ENSG00000137486	ARRB1	8006	0.255336	0.458958	Yes
row_127	ENSG00000198216	CACNA1E	8040	0.253633	0.460285	Yes
row_128	ENSG00000157764	BRAF	8191	0.246991	0.45957	Yes
row_129	ENSG00000138032	PPM1B	8297	0.243127	0.459593	Yes
row_130	ENSG00000172380	GNG12	8334	0.241217	0.460777	Yes
row_131	ENSG00000130222	GADD45G	8371	0.23941	0.461948	Yes
row_132	ENSG00000204816	FGF7P5	8630	0.228493	0.459256	Yes
row_133	ENSG00000141837	CACNA1A	8635	0.228161	0.460887	Yes
row_134	ENSG00000229601	AL590762.4	8723	0.225435	0.461085	Yes
row_135	ENSG00000108861	DUSP3	8900	0.220808	0.459733	Yes
row_136	ENSG00000141480	ARRB2	8974	0.218469	0.460117	Yes
row_137	ENSG00000184545	DUSP8	8989	0.217867	0.461501	Yes
row_138	ENSG00000154229	PRKCA	9098	0.214645	0.461261	Yes
row_139	ENSG00000243364	EFNA4	9200	0.210496	0.461109	Yes
row_140	ENSG00000162889	MAPKAPK2	9227	0.2095	0.462227	Yes
row_141	ENSG00000131196	NFATC1	9487	0.201402	0.459316	No
row_142	ENSG00000064300	NGFR	9551	0.200213	0.459735	No
row_143	ENSG00000108878	CACNG1	9653	0.196416	0.459478	No
row_144	ENSG00000259064	AC091544.3	9829	0.192212	0.457929	No
row_145	ENSG00000275882	IKBKGP1	10085	0.183784	0.454956	No
row_146	ENSG00000167535	CACNB3	10090	0.183659	0.456256	No
row_147	ENSG00000148408	CACNA1B	10238	0.178399	0.455081	No
row_148	ENSG00000112062	MAPK14	10396	0.172124	0.45369	No
row_149	ENSG00000172936	MYD88	10475	0.170538	0.453632	No
row_150	novel.300	-	10536	0.168751	0.453867	No
row_151	ENSG00000149930	TAOK2	10649	0.164653	0.453186	No
row_152	ENSG00000116711	PLA2G4A	10869	0.156025	0.450618	No
row_153	ENSG00000107643	MAPK8	10947	0.153667	0.450452	No
row_154	novel.699	-	11102	0.148303	0.448934	No
row_155	ENSG00000087095	NLK	11149	0.146457	0.449242	No
row_156	novel.708	-	11165	0.145965	0.450073	No
row_157	ENSG00000065559	MAP2K4	11209	0.144314	0.450416	No
row_158	ENSG00000180370	PAK2	11367	0.13973	0.448783	No
row_159	ENSG00000078061	ARAF	11384	0.139278	0.449548	No
row_160	ENSG00000100614	PPM1A	11397	0.138937	0.450379	No
row_161	ENSG00000078579	FGF20	11421	0.137955	0.451015	No
row_162	ENSG00000234933	CDC42P1	11450	0.137117	0.45156	No
row_163	ENSG00000139625	MAP3K12	11534	0.134273	0.451146	No
row_164	ENSG00000091436	MAP3K20	11819	0.124551	0.447237	No
row_165	ENSG00000136238	RAC1	11879	0.122766	0.447147	No
row_166	ENSG00000117676	RPS6KA1	12000	0.118823	0.445989	No
row_167	ENSG00000166484	MAPK7	12004	0.118527	0.44682	No
row_168	ENSG00000101109	STK4	12093	0.115684	0.446183	No
row_169	ENSG00000115966	ATF2	12430	0.103066	0.441229	No
row_170	ENSG00000034152	MAP2K3	12518	0.100671	0.440497	No
row_171	ENSG00000160551	TAOK1	12523	0.100546	0.441178	No
row_172	ENSG00000008735	MAPK8IP2	12595	0.0982843	0.440701	No
row_173	ENSG00000050748	MAPK9	12611	0.0977653	0.441174	No
row_174	ENSG00000245573	BDNF-AS	12613	0.0977474	0.441885	No
row_175	ENSG00000130433	CACNG6	12649	0.0964292	0.442007	No
row_176	ENSG00000133703	KRAS	12662	0.0959524	0.442518	No
row_177	ENSG00000081189	MEF2C	12860	0.0884945	0.439822	No
row_178	ENSG00000077150	NFKB2	12952	0.0856989	0.43891	No
row_179	ENSG00000234564	HSPA8P20	13011	0.0836762	0.438546	No
row_180	ENSG00000122025	FLT3	13184	0.0778647	0.436197	No
row_181	ENSG00000011485	PPP5C	13235	0.0760055	0.435911	No
row_182	ENSG00000235316	DUSP8P5	13255	0.0752822	0.436149	No
row_183	ENSG00000006283	CACNA1G	13312	0.0733611	0.435741	No
row_184	ENSG00000145431	PDGFC	13388	0.0707809	0.434991	No
row_185	ENSG00000070193	FGF10	13477	0.0679216	0.433999	No
row_186	ENSG00000143851	PTPN7	13570	0.0649873	0.432916	No
row_187	ENSG00000225950	NTF4	13725	0.0600994	0.430741	No
row_188	ENSG00000168067	MAP4K2	13769	0.0584959	0.430444	No
row_189	ENSG00000176697	BDNF	13847	0.0562853	0.429552	No
row_190	ENSG00000164305	CASP3	14065	0.0502992	0.426231	No
row_191	ENSG00000221823	PPP3R1	14393	0.0415495	0.420971	No
row_192	ENSG00000204389	HSPA1A	14540	0.0401891	0.418784	No
row_193	ENSG00000110786	PTPN5	14767	0.0362813	0.415206	No
row_194	ENSG00000204209	DAXX	14831	0.0357988	0.414399	No
row_195	ENSG00000177189	RPS6KA3	14882	0.0344747	0.413805	No
row_196	ENSG00000196083	IL1RAP	15047	0.0323287	0.411252	No
row_197	ENSG00000163235	TGFA	15145	0.0297362	0.409822	No
row_198	ENSG00000213338	ATF4P1	15196	0.0289027	0.409186	No
row_199	ENSG00000198909	MAP3K3	15306	0.0286997	0.407543	No
row_200	ENSG00000126583	PRKCG	15350	0.0277457	0.407017	No
row_201	ENSG00000115594	IL1R1	15577	0.0214289	0.403328	No
row_202	ENSG00000159337	PLA2G4D	15607	0.0206511	0.402988	No
row_203	ENSG00000100324	TAB1	15677	0.019163	0.401955	No
row_204	ENSG00000104375	STK3	15760	0.0165201	0.400682	No
row_205	ENSG00000155903	RASA2	15783	0.015802	0.400425	No
row_206	ENSG00000154188	ANGPT1	15823	0.0146649	0.39987	No
row_207	ENSG00000091879	ANGPT2	15902	0.0124027	0.398634	No
row_208	ENSG00000184216	IRAK1	16234	0.00790329	0.393056	No
row_209	ENSG00000248159	HSPA8P11	16259	0.00709984	0.3927	No
row_210	ENSG00000099617	EFNA2	16370	0.00447291	0.39086	No
row_211	novel.547	-	16475	0.00253937	0.389107	No
row_212	ENSG00000251450	RASGRF2-AS1	16526	0.00158426	0.388268	No
row_213	ENSG00000075388	FGF4	16697	0	0.385372	No
row_214	ENSG00000066468	FGFR2	17113	0	0.378304	No
row_215	ENSG00000283117	AC004949.1	17325	0	0.374711	No
row_216	ENSG00000227499	AC092647.2	17543	0	0.371015	No
row_217	ENSG00000285064	AL662820.1	17596	0	0.370129	No
row_218	ENSG00000276915	AL109618.3	17734	0	0.367796	No
row_219	ENSG00000267099	NTF6G	18266	0	0.358753	No
row_220	ENSG00000241478	HSPA8P9	18377	0	0.356879	No
row_221	ENSG00000185390	FGF7P2	18540	0	0.35412	No
row_222	ENSG00000204837	FGF7P3	18667	0	0.351974	No
row_223	ENSG00000230994	FGFR3P1	19002	0	0.346286	No
row_224	ENSG00000175319	NF1P5	19189	0	0.343118	No
row_225	ENSG00000256271	CACNA1C-AS2	19204	0	0.34288	No
row_226	ENSG00000224435	NF1P6	19298	0	0.341296	No
row_227	ENSG00000266520	RAC1P1	19391	0	0.339729	No
row_228	ENSG00000105605	CACNG7	19561	0	0.336851	No
row_229	ENSG00000277529	NF1P10	19643	0	0.335471	No
row_230	ENSG00000250483	PPM1AP1	19746	0	0.333734	No
row_231	ENSG00000262500	MAPK8IP1P1	19765	0	0.333427	No
row_232	ENSG00000213140	ELK2AP	20262	0	0.32498	No
row_233	ENSG00000266101	AC004408.1	20334	0	0.323771	No
row_234	ENSG00000268669	AC008687.5	20610	0	0.319087	No
row_235	ENSG00000270831	NF1P1	20876	0	0.314574	No
row_236	ENSG00000236857	RAP1BP1	21239	0	0.308409	No
row_237	ENSG00000278673	AC136352.4	21455	0	0.304747	No
row_238	ENSG00000236956	NF1P8	21609	0	0.302141	No
row_239	ENSG00000223841	AC006484.1	21693	0	0.300728	No
row_240	ENSG00000129965	INS-IGF2	21770	0	0.299433	No
row_241	ENSG00000234402	ELK2BP	22071	0	0.294324	No
row_242	ENSG00000227298	ARAFP3	22198	0	0.292178	No
row_243	ENSG00000258997	NF1P2	23173	0	0.27559	No
row_244	ENSG00000118972	FGF23	23486	0	0.270276	No
row_245	ENSG00000227573	AC004986.1	23610	0	0.268181	No
row_246	ENSG00000227007	LINC01247	23813	0	0.264741	No
row_247	ENSG00000267371	AP001017.1	23879	0	0.263634	No
row_248	ENSG00000224368	ARAFP2	24087	0	0.260108	No
row_249	ENSG00000267019	NTF6A	24413	0	0.254573	No
row_250	ENSG00000237584	RAC1P4	24544	0	0.252359	No
row_251	ENSG00000225018	AC092647.1	24756	0	0.248766	No
row_252	ENSG00000268742	AC010503.3	24882	0	0.246637	No
row_253	ENSG00000224498	MAPKAPK5P1	24915	0	0.246092	No
row_254	ENSG00000269353	AC092071.1	24943	0	0.245632	No
row_255	ENSG00000260984	FGFR3P5	24962	0	0.245325	No
row_256	ENSG00000277455	RF00017	24995	0	0.24478	No
row_257	ENSG00000072133	RPS6KA6	25502	0	0.236162	No
row_258	ENSG00000214254	AC136896.1	25571	0	0.235004	No
row_259	ENSG00000271858	Z84492.1	25892	0	0.229554	No
row_260	ENSG00000278593	AC104394.1	26754	0	0.214891	No
row_261	ENSG00000237982	AP006193.1	26806	0	0.214022	No
row_262	ENSG00000196557	CACNA1H	27049	0	0.2099	No
row_263	ENSG00000273600	AP001877.1	27072	0	0.209526	No
row_264	ENSG00000274659	LINC02371	27104	0	0.208998	No
row_265	ENSG00000278143	NF1P7	27296	0	0.205745	No
row_266	ENSG00000278100	RF00017	27424	0	0.203582	No
row_267	ENSG00000186895	FGF3	27480	0	0.202645	No
row_268	ENSG00000267478	AP002414.3	27531	0	0.201794	No
row_269	ENSG00000273639	AL512310.11	27554	0	0.201419	No
row_270	ENSG00000196468	FGF16	27564	0	0.201266	No
row_271	ENSG00000162344	FGF19	28034	0	0.193278	No
row_272	ENSG00000262160	AC020978.5	28130	0	0.19166	No
row_273	ENSG00000213522	RAC1P5	28255	0	0.189548	No
row_274	ENSG00000234844	CDC42P2	28692	0	0.182123	No
row_275	ENSG00000204390	HSPA1L	28945	0	0.177831	No
row_276	ENSG00000186868	MAPT	29825	0	0.162861	No
row_277	ENSG00000237033	CASP3P1	30286	0	0.155026	No
row_278	ENSG00000267685	NTF6B	30456	0	0.152148	No
row_279	ENSG00000251246	AL691442.1	31038	0	0.142253	No
row_280	ENSG00000228825	LAMTOR3P1	31112	0	0.14101	No
row_281	ENSG00000283228	AC068547.1	31132	0	0.140686	No
row_282	ENSG00000249472	AC147055.2	31207	0	0.139426	No
row_283	ENSG00000233751	AC104772.2	31246	0	0.138778	No
row_284	ENSG00000284779	IGF2	31295	0	0.137961	No
row_285	ENSG00000249772	AC026427.1	31312	0	0.137688	No
row_286	ENSG00000231264	ARAFP1	31523	0	0.134112	No
row_287	ENSG00000220635	KRASP1	31765	0	0.130007	No
row_288	ENSG00000225214	AC079790.1	31852	0	0.128543	No
row_289	ENSG00000283886	BX664615.2	32979	0	0.109366	No
row_290	ENSG00000229515	FLT1P1	32995	0	0.10911	No
row_291	ENSG00000214144	AL390728.1	33152	0	0.106453	No
row_292	ENSG00000006116	CACNG3	33182	0	0.105959	No
row_293	ENSG00000224059	HSPA8P16	33234	0	0.105091	No
row_294	ENSG00000224057	EGFR-AS1	33238	0	0.10504	No
row_295	ENSG00000111266	DUSP16	33284	0	0.104273	No
row_296	ENSG00000273041	ATF4P2	33434	0	0.101736	No
row_297	ENSG00000236101	RAC1P7	33494	0	0.100731	No
row_298	ENSG00000250038	AC109588.1	33655	0	0.0980059	No
row_299	ENSG00000248979	LAMTOR3P2	33792	0	0.0956897	No
row_300	ENSG00000235864	HSPA8P6	33840	0	0.0948892	No
row_301	ENSG00000258027	NF1P4	33893	0	0.0940036	No
row_302	ENSG00000228557	HSPA8P17	34349	0	0.0862545	No
row_303	ENSG00000233533	MKNK2P1	35420	0	0.0680312	No
row_304	ENSG00000263343	AC009088.4	35478	0	0.0670604	No
row_305	ENSG00000235338	DUSP5P2	35622	0	0.0646249	No
row_306	ENSG00000231404	RAC1P3	35675	0	0.0637393	No
row_307	ENSG00000183249	NF1P3	36278	0	0.0534866	No
row_308	ENSG00000250040	RAF1P1	36509	0	0.0495694	No
row_309	ENSG00000281347	NF1P9	36569	0	0.0485646	No
row_310	ENSG00000278184	NF1P11	36756	0	0.0453968	No
row_311	ENSG00000261294	AC120498.6	37666	0	0.0299155	No
row_312	ENSG00000263503	MAPK8IP1P2	37921	0	0.0255896	No
row_313	ENSG00000276520	CR589904.2	38161	0	0.0215191	No
row_314	ENSG00000262067	AC120057.1	38274	0	0.0196117	No
row_315	ENSG00000282278	AC058822.1	38375	0	0.0179085	No
row_316	ENSG00000234359	ELK1P1	38436	0	0.0168867	No
row_317	ENSG00000254647	INS	38444	0	0.0167675	No
row_318	ENSG00000258360	NF1P12	39280	0	0.00254646	No
row_319	ENSG00000165059	PRKACG	39287	0	0.00244427	No
row_320	ENSG00000267291	AC008649.1	39346	0	0.00145647	No
row_321	ENSG00000111241	FGF6	39896	0	-0.00789363	No
row_322	ENSG00000214405	RAP1BP2	39913	0	-0.00816612	No
row_323	ENSG00000232810	TNF	40039	0	-0.010295	No
row_324	ENSG00000277241	AC026355.3	40051	0	-0.0104824	No
row_325	ENSG00000258411	AL161670.1	40264	0	-0.014093	No
row_326	ENSG00000215065	DUSP8P4	40324	0	-0.0150978	No
row_327	ENSG00000167244	IGF2	40425	0	-0.0168009	No
row_328	ENSG00000219703	RAP1BP3	40506	0	-0.0181634	No
row_329	ENSG00000269706	AC008687.6	40698	0	-0.0214163	No
row_330	ENSG00000275826	AC093909.5	40709	0	-0.0215867	No
row_331	ENSG00000243715	CACNA2D3-AS1	40754	0	-0.022336	No
row_332	ENSG00000251434	AC104071.1	40909	0	-0.0249588	No
row_333	ENSG00000216829	FGF7P4	40923	0	-0.0251802	No
row_334	ENSG00000264061	FGF7P1	41034	0	-0.0270536	No
row_335	ENSG00000246627	CACNA1C-AS1	41198	0	-0.0298297	No
row_336	ENSG00000229091	HSPA8P8	41431	0	-0.0337809	No
row_337	ENSG00000226557	TRAF6P1	41761	0	-0.0393842	No
row_338	ENSG00000183929	DUSP5P1	42119	-0.00272763	-0.045444	No
row_339	ENSG00000116473	RAP1A	42128	-0.00301789	-0.0455578	No
row_340	ENSG00000127191	TRAF2	42188	-0.0060166	-0.0465178	No
row_341	ENSG00000100346	CACNA1I	42298	-0.00971768	-0.0483018	No
row_342	ENSG00000085276	MECOM	42322	-0.0104658	-0.0486155	No
row_343	ENSG00000151067	CACNA1C	42335	-0.0109558	-0.0487383	No
row_344	ENSG00000168907	PLA2G4F	42482	-0.0152439	-0.0511113	No
row_345	novel.747	-	42494	-0.0155626	-0.0511827	No
row_346	ENSG00000239322	ATP6V1B1-AS1	42515	-0.0160251	-0.0514039	No
row_347	ENSG00000170345	FOS	42546	-0.0173354	-0.0517857	No
row_348	ENSG00000224163	AC025594.1	42807	-0.0228577	-0.0560435	No
row_349	ENSG00000095015	MAP3K1	42835	-0.0231937	-0.0563306	No
row_350	ENSG00000188386	PPP3R2	42974	-0.0271405	-0.0584787	No
row_351	ENSG00000224775	BRAFP1	43206	-0.0337955	-0.0621611	No
row_352	ENSG00000109320	NFKB1	43422	-0.0399854	-0.0655249	No
row_353	ENSG00000273189	AC010619.2	43672	-0.0474845	-0.0694119	No
row_354	ENSG00000234176	HSPA8P1	43708	-0.0484888	-0.0696468	No
row_355	ENSG00000224773	HSPA8P7	43763	-0.0500144	-0.0701939	No
row_356	ENSG00000109971	HSPA8	43879	-0.0532908	-0.0717554	No
row_357	ENSG00000117560	FASLG	43950	-0.0553202	-0.0725355	No
row_358	ENSG00000135090	TAOK3	43994	-0.0566349	-0.0728459	No
row_359	ENSG00000213341	CHUK	44186	-0.0623418	-0.0756345	No
row_360	ENSG00000143507	DUSP10	44224	-0.063329	-0.0757928	No
row_361	ENSG00000145715	RASA1	44229	-0.0633921	-0.0753887	No
row_362	ENSG00000070831	CDC42	44248	-0.0638769	-0.0752194	No
row_363	ENSG00000120129	DUSP1	44314	-0.0656254	-0.0758375	No
row_364	ENSG00000142875	PRKACB	44469	-0.0705795	-0.0779345	No
row_365	ENSG00000126803	HSPA2	44609	-0.0748483	-0.0797443	No
row_366	ENSG00000236360	AL445183.3	44747	-0.0784743	-0.0814929	No
row_367	ENSG00000130159	ECSIT	44841	-0.0812989	-0.0824712	No
row_368	ENSG00000169967	MAP3K2	45014	-0.0863548	-0.0847572	No
row_369	ENSG00000243708	PLA2G4B	45238	-0.0936669	-0.0878574	No
row_370	novel.697	-	45242	-0.0937424	-0.0872101	No
row_371	ENSG00000269904	MAP2K4P1	45313	-0.0955134	-0.0876907	No
row_372	ENSG00000232953	HSPA8P18	45326	-0.0959115	-0.0871806	No
row_373	ENSG00000070388	FGF22	45365	-0.0970288	-0.087105	No
row_374	ENSG00000137764	MAP2K5	45418	-0.0987828	-0.0872547	No
row_375	ENSG00000132155	RAF1	45428	-0.0989914	-0.0866705	No
row_376	ENSG00000106799	TGFBR1	45444	-0.0995553	-0.0861843	No
row_377	ENSG00000219395	HSPA8P15	45457	-0.0999104	-0.0856444	No
row_378	ENSG00000258021	AC025259.2	45526	-0.101926	-0.0860432	No
row_379	ENSG00000275236	AC009120.5	45584	-0.103449	-0.0862433	No
row_380	ENSG00000114738	MAPKAPK3	45664	-0.105896	-0.0867998	No
row_381	ENSG00000173110	HSPA6	45673	-0.106164	-0.0861452	No
row_382	ENSG00000119630	PGF	45690	-0.106617	-0.0856235	No
row_383	ENSG00000269335	IKBKG	45946	-0.11354	-0.0891206	No
row_384	ENSG00000089022	MAPKAPK5	45955	-0.11378	-0.0884092	No
row_385	ENSG00000136997	MYC	46021	-0.115411	-0.0886564	No
row_386	ENSG00000105550	FGF21	46083	-0.117531	-0.0888198	No
row_387	ENSG00000230626	AC011005.1	46334	-0.125009	-0.0921463	No
row_388	ENSG00000237350	CDC42P6	46419	-0.12827	-0.0926213	No
row_389	ENSG00000225217	HSPA7	46482	-0.130164	-0.0927076	No
row_390	ENSG00000253971	CDC42P3	46493	-0.130441	-0.0919061	No
row_391	ENSG00000139318	DUSP6	46707	-0.136469	-0.0945171	No
row_392	ENSG00000198001	IRAK4	46848	-0.141126	-0.0958501	No
row_393	ENSG00000218766	AL450338.1	46891	-0.142677	-0.0955025	No
row_394	ENSG00000125952	MAX	46918	-0.14349	-0.0948764	No
row_395	ENSG00000126767	ELK1	46956	-0.144977	-0.0944265	No
row_396	ENSG00000260278	AC098818.2	47254	-0.153805	-0.0983389	No
row_397	ENSG00000130829	DUSP9	47465	-0.159292	-0.100729	No
row_398	ENSG00000075461	CACNG4	47561	-0.161647	-0.101143	No
row_399	ENSG00000158711	ELK4	47731	-0.166189	-0.102783	No
row_400	ENSG00000017427	IGF1	47834	-0.168903	-0.103262	No
row_401	ENSG00000169242	EFNA1	47887	-0.171163	-0.102872	No
row_402	ENSG00000119699	TGFB3	47904	-0.171522	-0.101867	No
row_403	ENSG00000135341	MAP3K7	47979	-0.173641	-0.101834	No
row_404	ENSG00000115904	SOS1	48201	-0.180497	-0.104253	No
row_405	ENSG00000138798	EGF	48372	-0.184585	-0.105773	No
row_406	novel.684	-	48527	-0.189924	-0.106981	No
row_407	ENSG00000158186	MRAS	48607	-0.191743	-0.106898	No
row_408	ENSG00000127314	RAP1B	48818	-0.199137	-0.108991	No
row_409	ENSG00000116717	GADD45A	48840	-0.200071	-0.107858	No
row_410	ENSG00000166862	CACNG2	49018	-0.206482	-0.109335	No
row_411	ENSG00000156427	FGF18	49171	-0.211052	-0.110351	No
row_412	ENSG00000101224	CDC25B	49378	-0.219416	-0.112225	No
row_413	ENSG00000204388	HSPA1B	49580	-0.226647	-0.11396	No
row_414	ENSG00000277705	AC007450.3	49712	-0.231648	-0.114465	No
row_415	ENSG00000196924	FLNA	49768	-0.23361	-0.113661	No
row_416	ENSG00000165197	VEGFD	49795	-0.234789	-0.112355	No
row_417	ENSG00000107758	PPP3CB	49818	-0.235767	-0.110973	No
row_418	ENSG00000213281	NRAS	49886	-0.238938	-0.110334	No
row_419	ENSG00000257539	HSPA8P14	49935	-0.240716	-0.109359	No
row_420	ENSG00000236060	HSPB1P1	49959	-0.242013	-0.107947	No
row_421	ENSG00000247572	CKMT2-AS1	50112	-0.246877	-0.108697	No
row_422	ENSG00000273997	AL355365.1	51020	-0.281883	-0.122044	No
row_423	ENSG00000141736	ERBB2	51071	-0.283514	-0.120784	No
row_424	ENSG00000079277	MKNK1	51117	-0.285772	-0.119421	No
row_425	ENSG00000105499	PLA2G4C	51147	-0.287117	-0.117776	No
row_426	ENSG00000142408	CACNG8	51336	-0.296199	-0.118772	No
row_427	ENSG00000121653	MAPK8IP1	51346	-0.296872	-0.116713	No
row_428	ENSG00000184349	EFNA5	51348	-0.297061	-0.114517	No
row_429	novel.321	-	51352	-0.297208	-0.112354	No
row_430	ENSG00000073803	MAP3K13	51836	-0.31885	-0.118205	No
row_431	ENSG00000254893	AC113404.3	52042	-0.329232	-0.119244	No
row_432	ENSG00000204801	FGF7P7	52324	-0.342486	-0.121478	No
row_433	ENSG00000175104	TRAF6	52842	-0.366875	-0.12755	No
row_434	ENSG00000245864	MEF2C-AS2	52860	-0.367611	-0.125101	No
row_435	ENSG00000113578	FGF1	53050	-0.376662	-0.125514	No
row_436	ENSG00000219693	FGF7P8	53073	-0.378138	-0.123071	No
row_437	ENSG00000120156	TEK	53086	-0.378791	-0.120454	No
row_438	ENSG00000149269	PAK1	53259	-0.387184	-0.120499	No
row_439	ENSG00000253439	CDC42P5	53353	-0.391749	-0.119164	No
row_440	ENSG00000156711	MAPK13	53955	-0.424668	-0.126236	No
row_441	ENSG00000152689	RASGRP3	54026	-0.429065	-0.124232	No
row_442	ENSG00000104814	MAP4K1	54066	-0.431623	-0.121681	No
row_443	ENSG00000251614	HSPA8P19	54454	-0.454335	-0.124887	No
row_444	ENSG00000134259	NGF	54518	-0.458789	-0.122542	No
row_445	ENSG00000026103	FAS	54527	-0.460084	-0.119251	No
row_446	novel.733	-	54839	-0.481844	-0.120958	No
row_447	ENSG00000109270	LAMTOR3	54903	-0.486154	-0.11841	No
row_448	ENSG00000117020	AKT3	55154	-0.506426	-0.118895	No
row_449	ENSG00000148053	NTRK2	55157	-0.506573	-0.115155	No
row_450	ENSG00000157404	KIT	55262	-0.514673	-0.113092	No
row_451	ENSG00000170962	PDGFD	55286	-0.516708	-0.109634	No
row_452	ENSG00000248610	HSPA8P4	55513	-0.534328	-0.109503	No
row_453	ENSG00000117632	STMN1	55576	-0.53903	-0.106543	No
row_454	ENSG00000141510	TP53	55638	-0.546184	-0.103513	No
row_455	ENSG00000107968	MAP3K8	55642	-0.546454	-0.0994934	No
row_456	ENSG00000258769	RAP1AP	55712	-0.552276	-0.0965543	No
row_457	ENSG00000092969	TGFB2	55792	-0.558879	-0.0937362	No
row_458	ENSG00000128052	KDR	55900	-0.565927	-0.0913426	No
row_459	ENSG00000258876	TGFB3-AS1	56175	-0.593577	-0.0915872	No
row_460	ENSG00000261351	AC116913.1	56613	-0.641739	-0.094249	No
row_461	ENSG00000102001	CACNA1F	56711	-0.657705	-0.0910013	No
row_462	ENSG00000177606	JUN	56720	-0.658562	-0.0862315	No
row_463	ENSG00000157445	CACNA2D3	56758	-0.664477	-0.0819115	No
row_464	ENSG00000105976	MET	56873	-0.681934	-0.0787729	No
row_465	ENSG00000019991	HGF	56910	-0.686713	-0.0742702	No
row_466	ENSG00000058335	RASGRF1	56933	-0.689366	-0.0695093	No
row_467	ENSG00000153233	PTPRR	56990	-0.69713	-0.0652697	No
row_468	ENSG00000175197	DDIT3	57251	-0.73387	-0.0642307	No
row_469	ENSG00000113319	RASGRF2	57755	-0.816383	-0.0667155	No
row_470	ENSG00000259326	AC116158.1	57768	-0.819567	-0.0608144	No
row_471	ENSG00000177699	AC011944.1	57841	-0.83244	-0.0558392	No
row_472	ENSG00000165995	CACNB2	57887	-0.843554	-0.0503214	No
row_473	ENSG00000049130	KITLG	58256	-0.956473	-0.0494634	No
row_474	ENSG00000249965	CDC42P4	58581	-1.10889	-0.0467206	No
row_475	ENSG00000182389	CACNB4	58747	-1.21899	-0.0404497	No
row_476	ENSG00000172575	RASGRP1	58784	-1.25249	-0.0317321	No
row_477	ENSG00000109339	MAPK10	58833	-1.29401	-0.0229097	No
row_478	ENSG00000065361	ERBB3	58841	-1.29873	-0.0133538	No
row_479	ENSG00000178568	ERBB4	59183	-2.59953	0.000204	No
