# Supplementary material for: Activation of the JNK/COX-2/HIF-1α axis promotes M1 macrophage via glycolytic shift in HIV-1 infection
Source: Life Sci Alliance. 2023 Oct 5;6(12):e202302148. doi: 10.26508/lsa.202302148 (PMC10556724; doi:10.26508/lsa.202302148)
Supplement: Supplementary file 2 [file LSA-2023-02148_TableS2.xlsx]

## Sheet: Sheet1
Table S2. Primer List
Gene	Forward primer (5’ → 3’)	Reverse primer (5’ → 3’)
ACAT1	TACCAGAAGTAAAGCAGCATGG	TCATTCAGTGTACTGGCATTGG
COX-2	CTGGCGCTCAGCCATACAG	CGCACTTATACTGGTCAAATCCC
CS	TGCTTCCTCCACGAATTTGAAA	CCACCATACATCATGTCCACAG
GAPDH	CTGGGTCTTGAATTGCTTGGG	GTTGCTGTAGCCAAATTCGTTGT
HIF-1α	ATCCATGTGACCATGAGGAAATG	TCGGCTAGTTAGGGTACACTTC
HIV-1Bal	TCTCTCTGGTTAGACCAGATCTG	ACTGCTAGAGATTTTCCACACTG
HK2	CTAAGGGGTTCAAGTCCAGTGG	AGACCAATCTCGCAGTTCTGA
IDH1	CACCAAATGGCACCATACGAA	CCCCATAAGCATGACGACCTAT
IDH2	CGCCACTATGCCGACAAAAG	ACTGCCAGATAATACGGGTCA
IL-1β	ATGATGGCTTATTACAGTGGCAA	GTCGGAGATTCGTAGCTGGA
IL-6	ACTCACCTCTTCAGAACGAATTG	CCATCTTTGGAAGGTTCAGGTTG
JNK	TGTGTGGAATCAAGCACCTTC	AGGCGTCATCATAAAACTCGTTC
LDHA	TTGACCTACGTGGCTTGGAAG	GGTAACGGAATCGGGCTGAAT
MDH1	TTTGGATCACAACCGAGCTAAAG	ACATCTGGATACTGAGTCGAGG
MDH2	TCGGCCCAGAACAATGCTAAA	GCGGCTTTGGTCTCGATGT
OGDH	GGCTTCCCAGACTGTTAAGAC	GCAGAATAGCACCGAATCTGTTG
PDK1	CTGTGATACGGATCAGAAACCG	TCCACCAAACAATAAAGAGTGCT
PFKFB3	ATTGCGGTTTTCGATGCCAC	GCCACAACTGTAGGGTCGT
PKM2	ATGTCGAAGCCCCATAGTGAA	TGGGTGGTGAATCAATGTCCA
SCO2	ACAGGCTCTCTCAGCTCAAG	CAGGGCTTCTGTTCGCTTTTG
SDHB	ACAGCTCCCCGTATCAAGAAA	GCATGATCTTCGGAAGGTCAA
TNF-α	CCTGTAGCCCACGTCGTAG	GGGAGTAGACAAGGTACAACCC
UQCRB	GGTAAGCAGGCCGTTTCAG	AGGTCCAGTGCCCTCTTAATG
